# Supplementary material for: Regioselective Nucleophilic Aromatic Substitution: Theoretical and Experimental Insights into 4-Aminoquinazoline Synthesis as a Privileged Structure in Medicinal Chemistry
Source: Molecules. 2024 Dec 20;29(24):6021. doi: 10.3390/molecules29246021 (PMC11678402; doi:10.3390/molecules29246021)
Supplement: Supplementary file 1 [file molecules-29-06021-s001.zip]

Archive with 1 entries (1 files):
- molecules-3348724-supplementary.pdf
